# Supplementary material for: Comparative analysis of microbiota in the ceca of broiler chickens with necrotic enteritis fed a commercial corn diet or with corn high in flavonoids (PennHFD1)
Source: Front Microbiomes. 2023 Oct 25;2:1212130. doi: 10.3389/frmbi.2023.1212130 (PMC12993490; doi:10.3389/frmbi.2023.1212130)
Supplement: Supplementary file 1 [file DataSheet_1.zip]

Archive with 3 entries (3 files):
- Supplementary Table 3.XLSX
- Supplementary Table 4.XLSX
- Supplementary Tables 1-2.DOCX
